# Supplementary material for: Plastic film mulching enhances flavonoid accumulation in the roots of Scutellaria baicalensis
Source: Front Genet. 2026 Feb 18;17:1739808. doi: 10.3389/fgene.2026.1739808 (PMC12957186; doi:10.3389/fgene.2026.1739808)
Supplement: Supplementary file 1 [file Table2.xlsx]

## Sheet: Sheet1
Supplementary Table 2. RNA-seq data quality control.
Samples	Clean reads	Clean bases	GC Content	%≥Q30	Mapped Reads	Mapped ratio
TL1-1	25270303	7527391628	0.4549	0.9519	46348871	0.9171
TL1-2	22866337	6805054934	0.4567	0.9497	41839700	0.9149
TL1-3	24458959	7284730642	0.4555	0.9519	44776848	0.9153
TL2-1	22589397	6738311106	0.4614	0.9489	42155448	0.9331
TL2-2	26058054	7758187705	0.4639	0.9528	48769472	0.9358
TL2-3	23641615	7042708800	0.4637	0.9518	43994599	0.9304
TL3-1	23149178	6889200534	0.4694	0.9477	39452706	0.8521
TL3-2	26565291	7917296511	0.4737	0.9506	45670510	0.8596
TL3-3	25059092	7464973596	0.476	0.9482	42964139	0.8573
TR1-1	23334223	6966471621	0.4568	0.9486	44484877	0.9532
TR1-2	21042000	6288292369	0.4549	0.9485	40126892	0.9535
TR1-3	21996016	6561839396	0.4567	0.953	42036572	0.9555
TR2-1	26272924	7824270504	0.4559	0.9519	50149841	0.9544
TR2-2	25485152	7584744320	0.4541	0.9478	48377793	0.9491
TR2-3	23860711	7132919262	0.4574	0.9516	45471837	0.9529
TR3-1	21774913	6515400297	0.4569	0.9441	41411258	0.9509
TR3-2	21200346	6340485963	0.4583	0.9488	40502709	0.9552
TR3-3	21734522	6465630336	0.4566	0.9513	41536884	0.9556
