# Supplementary material for: Plastic film mulching enhances flavonoid accumulation in the roots of Scutellaria baicalensis
Source: Front Genet. 2026 Feb 18;17:1739808. doi: 10.3389/fgene.2026.1739808 (PMC12957186; doi:10.3389/fgene.2026.1739808)
Supplement: Supplementary file 2 [file Table3.xlsx]

## Sheet: Sheet1
Table S3: Pearson correlation matrix between core genes and metabolites in roots (TR)
Pathway	Gene ID	Metabolite	Pearson r	P-value
Glycolysis	HK (Sb09g10950)	α-D-Glucose	0.987*	< 0.05
Flavonoid	CHI (Sb03g34640)	Pinocembrin	0.821	0.06
Flavonoid	CHI (Sb03g34640)	Pinocembrin chalcone	0.834	0.06
Flavonoid	F3H	Pinocembrin	0.856	0.05
TCA cycle	ACO (Sb07g16550)	cis-Aconitate	0.887	< 0.05
