# Supplementary material for: Plastic film mulching enhances flavonoid accumulation in the roots of Scutellaria baicalensis
Source: Front Genet. 2026 Feb 18;17:1739808. doi: 10.3389/fgene.2026.1739808 (PMC12957186; doi:10.3389/fgene.2026.1739808)
Supplement: Supplementary file 3 [file Table1.xlsx]

## Sheet: Sheet1
Supplementary Table 1. The primer list.
Gene ID	Primer name	Sequence(5'to3')	TM
Actin	Actin(18S)-F	TTGATCTTGCTGGTCGTGATCTCA	60
	Actin(18S)-R	TGTTTCTAGCTCTTGCTCGTAGTCG
F3H	F3H-F	CTGCTACAAGACCAAGTG	60
	F3H-R	GAACCTTCCATTGCTCAG
ABIL2	ABIL2-F	AGCCCAAGCAAGATAATCC	60
	ABIL2-R	AGAAGTGGTGTATCTGTAAGC
ACO	ACO-F	TGGAGGTATTGAAGCAGAGG	60
	ACO-R	CCAAGTCGGTAGCAGTGA
HSP1	HSP1-F	GAAGAAGGAGGAAGTGAAGGT	60
	HSP1-R	AGGAACTTGCCACTGCTT
CYP75B1	CYP75B1-F	ATCCTCACTCGTGCTCTG	60
	CYP75B1-R	CGTCTCCGCTACTTCTGT
CRT	CRT-F	CATTGCTGTCATTATCCTCTCA	60
	CRT-R	GTTGTCATCACGCCTTGT
OPT	OPT-F	GAGTTCTTCTACAAGCAGTTC	60
	OPT-R	GAGCATCCCGTTCAAGTA
MDH1	MDH1-F	GCATCTTCCGCTTGTGAT	60
	MDH1-R	GACCTTGAACGATAGACCATT
AP2/ERF-ERF	AP2/ERF-ERF-F	AGCAATGGATACGATTACTC	60
	AP2/ERF-ERF-R	ATCGCTTTCCACTTCATC
F35H	F35H-F	GAAATGGATCGGGTCATAGG	60
	F35H-R	CCTCGTGTTCTTTGGTATGT
SPEAR1	SPEAR1-F	TCGTCATCGTCGTCATCA	60
	SPEAR1-R	GAAGCCTCATATCATCCTGTTG
TIC32	TIC32-F	GGTTATGGATGGAGTTCAAC	60
	TIC32-R	GCACCACCAGTAACAATG
Trihelix	Trihelix-F	AGACGACAGTGAGTTCAA	60
	Trihelix-R	TCATCATCTTCTCCATCCAT
ANS	ANS-F	GATGGTGAACTCGGAGAA	60
	ANS-R	GGAGCCTGTATTGGTTGA
WRKY	WRKY-F	CACCTCTCATAACCCTTTCTG	60
	WRKY-R	TACGCCTAGACGATGATGAT
MADS-MIKC	MADS-MIKC-F	CAAGAAGTGGCTCAGAGAAC	60
	MADS-MIKC-R	TCAATAACACGGCTCAATCC
SDH1	SDH1-F	GGTCTGCCTCAACAATTC	60
	SDH1-R	CCCGTAGGATGAAACTGA
MSP2	MSP2-F	TAGTTGAAGGTCTGGCAGTT	60
	MSP2-R	TAGGCTTATACGGCTCTGAC
ACLY	ACLY-F	GAATCCGAAAGGGCGTAT	60
	ACLY-R	CCGTGGCACAATCAATAAC
